# Supplementary material for: Chemical Looping CH4 Reforming Through Isothermal Two-Step Redox Cycling of SrFeO3 Oxygen Carrier in a Tubular Solar Reactor
Source: Molecules. 2025 Feb 26;30(5):1076. doi: 10.3390/molecules30051076 (PMC11901619; doi:10.3390/molecules30051076)
Supplement: Supplementary file 1 [file molecules-30-01076-s001.zip]

Archive with 1 entries (1 files):
- molecules-3483971-supplementary.pdf
